# Supplementary material for: Response of cyanobacteria and phytoplankton abundance to warming, extreme rainfall events and nutrient enrichment
Source: Glob Chang Biol. 2019 Jul 4;25(10):3365–80. doi: 10.1111/gcb.14701 (PMC6852574; doi:10.1111/gcb.14701)
Supplement: Supplementary file 1 [file GCB-25-3365-s001.zip]

Archive with 2 entries (2 files):
- gcb14701-sup-0001-Supinfo.docx
- Richardson_GCB_supplementary_revision.docx
